# Supplementary material for: Therapeutic Potential of a Novel Lytic Phage, vB_EclM_ECLFM1, against Carbapenem-Resistant Enterobacter cloacae
Source: Int J Mol Sci. 2024 Jan 10;25(2):854. doi: 10.3390/ijms25020854 (PMC10815064; doi:10.3390/ijms25020854)
Supplement: Supplementary file 1 [file ijms-25-00854-s001.zip]

Archive with 1 entries (1 files):
- ijms-2759566-supplementary.pdf
